# Supplementary material for: A Recombinant Thermophilic and Glucose-Tolerant GH1 β-Glucosidase Derived from Hehua Hot Spring
Source: Molecules. 2024 Feb 26;29(5):1017. doi: 10.3390/molecules29051017 (PMC10934247; doi:10.3390/molecules29051017)
Supplement: Supplementary file 1 [file molecules-29-01017-s001.zip]

Archive with 1 entries (1 files):
- molecules-2829515-supplementary.pdf
